# Supplementary material for: Experimental manipulation of monoamine levels alters personality in crickets
Source: Sci Rep. 2018 Nov 1;8:16211. doi: 10.1038/s41598-018-34519-z (PMC6212410; doi:10.1038/s41598-018-34519-z)
Supplement: Supplementary file 1 — Supplementary Information [file 41598_2018_34519_MOESM1_ESM.xlsx]

## Sheet: RepeatablityData
Group	ID	Date	Colour	Fight	Winner	Distance moved Exp	Distance moved Activity
1	R1	2017-05-09	white	1	0	451.556	499.347
1	R2	2017-05-09	red	1	1	6.10728	824.119
1	R4	2017-05-09	red white	2	1	667.907	936.851
1	R5	2017-05-09	none	2	0	182.717	1738.23
2	R6	2017-05-09	white	2	0	Na	331.447
2	R7	2017-05-09	red	1	0	357.263	623.496
2	R17	2017-05-09	red white	2	1	226.939	137.3
2	R18	2017-05-09	none	1	1	Na	243.804
3	R19	2017-05-09	white	1	0	105.342	1621.75
3	R20	2017-05-09	red	2	0	10.2189	741.406
3	R21	2017-05-09	red white	2	1	228.988	128.29
3	R22	2017-05-09	none	1	1	151.446	123.023
4	R9	2017-05-09	white	1	0	9.25824	826.402
4	R15	2017-05-09	red	1	1	235.527	611.213
4	R11	2017-05-09	red white	2	0	722.737	677.548
4	R12	2017-05-09	none	2	1	330.995	272.744
5	R13	2017-05-09	white	1	0	606.061	147.049
5	R14	2017-05-09	red	1	1	Na	154.129
5	R30	2017-05-09	red white	2	1	154.084	163.301
5	R25	2017-05-09	none	2	0	504.584	637.889
6	R26	2017-05-09	white	1	0	Na	280.665
6	R27	2017-05-09	red	1	1	92.747	306.287
6	R28	2017-05-09	red white	2	1	673.598	208.793
6	R29	2017-05-09	none	2	0	479.529	568.871
1	R1	2017-05-10	white	1	0	488.364	927.626
1	R2	2017-05-10	red	1	1	389.149	1139.16
1	R4	2017-05-10	red white	2	0	401.581	940.736
1	R5	2017-05-10	none	2	1	456.525	1149.19
2	R6	2017-05-10	white	2	0	6.32329	1487.3
2	R7	2017-05-10	red	1	0	347.848	3863
2	R17	2017-05-10	red white	2	1	203.398	285.151
2	R18	2017-05-10	none	1	1	130.673	370.833
3	R19	2017-05-10	white	1	1	10.3322	445.356
3	R20	2017-05-10	red	2	0	4.10508	131.277
3	R21	2017-05-10	red white	2	1	Na	201.976
3	R22	2017-05-10	none	1	0	138.631	84.2125
4	R9	2017-05-10	white	1	0	275.468	1000.69
4	R15	2017-05-10	red	1	1	107.486	541.02
4	R11	2017-05-10	red white	2	0	900.388	916.984
4	R12	2017-05-10	none	2	1	643.811	656.497
5	R13	2017-05-10	white	1	0	275.401	154.647
5	R14	2017-05-10	red	1	1	144.032	1689.64
5	R30	2017-05-10	red white	2	1	180.368	312.259
5	R25	2017-05-10	none	2	0	121.774	622.988
6	R26	2017-05-10	white	1	0	81.6437	95.5258
6	R27	2017-05-10	red	1	1	117.33	453.464
6	R28	2017-05-10	red white	2	1	442.331	498.156
6	R29	2017-05-10	none	2	0	80.7397	382
1	R1	2017-05-11	white	1	0	474.922	860.072
1	R2	2017-05-11	red	1	1	556.652	683.487
1	R4	2017-05-11	red white	2	1	665.686	1184.25
1	R5	2017-05-11	none	2	0	324.83	924.026
2	R6	2017-05-11	white	2	0	Na	903.184
2	R7	2017-05-11	red	1	0	129.193	1055.17
2	R17	2017-05-11	red white	2	1	19.5448	1.00619
2	R18	2017-05-11	none	1	1	112.109	272.091
3	R19	2017-05-11	white	1	0	102.106	400.258
3	R20	2017-05-11	red	2	0	Na	202.349
3	R21	2017-05-11	red white	2	1	12.2039	187.378
3	R22	2017-05-11	none	1	1	170.517	147.812
4	R9	2017-05-11	white	1	0	637.32	605.342
4	R15	2017-05-11	red	1	1	395.444	401.482
4	R11	2017-05-11	red white	2	0	175.639	98.3054
4	R12	2017-05-11	none	2	0	624.728	537.799
5	R13	2017-05-11	white	1	0	253.57	339.558
5	R14	2017-05-11	red	1	1	Na	150.985
5	R30	2017-05-11	red white	2	1	157.811	394.005
5	R25	2017-05-11	none	2	0	160.95	826.405
6	R26	2017-05-11	white	1	0	10.1164	159.032
6	R27	2017-05-11	red	1	1	82.7703	252.648
6	R28	2017-05-11	red white	2	0	288.433	143.25
6	R29	2017-05-11	none	2	1	Na	140.591

## Sheet: RepeatablityMetaData
Group	batch that crickets were tested in (ethovision does 4 at a time)
ID	unique identification number
Date	date of testing
Colour	paint coloration, unique within group of 4
Fight	which fight they were in (1 or 2 per group)
Winner	binary, 0 = loser, 1 = winner; winner is first to win 3 fights; if no fights (draw) both get 0
distance moved Exp	total cm moved during exploration
distance moved Activity	total cm moved during activity trial

## Sheet: SerotoninData
Date	Group	Treatment	ID	Color	Fight	Distance Activity	Distance Exploration	winner	Inject Time	BehTimeSinceInject
2018-04-24	Group 1	C	16	white	1	2		0	8.17	0.75
2018-04-24	Group 2	C	2	red	2	0		0	9	1.67
2018-04-24	Group 3	C	4	white	1	262	9	1	10.5	1.25
2018-04-24	Group 3	C	9	redwhite	2	0		0	10.5	1.25
2018-04-24	Group 4	C	11	white	1	170	402	1	11.83	1.09
2018-04-24	Group 4	C	12	red	2	229		1	11.83	1.09
2018-04-24	Group 5	C	19	white	1	496	575	1	13.33	0.42
2018-04-24	Group 5	C	24	redwhite	2	87		0	13.33	0.42
2018-04-24	Group 6	C	43	white	1	28	4	0	14.17	0.66
2018-04-24	Group 6	C	46	none	2	58	209	1	14.17	0.66
2018-04-24	Group 7	C	39	white	1	1178	382	0	14.83	0.92
2018-04-24	Group 7	C	41	redwhite	2	105	204	0	14.83	0.92
2018-04-25	Group 8	C	26	white	1	569	283	1	9.17	0.58
2018-04-25	Group 8	C	47	redwhite	2	868		0	9.17	0.58
2018-04-25	Group 9	C	13	red	1	202	557	1	10.17	0.75
2018-04-25	Group 9	C	15	none	2	2094	449	1	10.17	0.75
2018-04-25	Group 10	C	30	red	1	431	273	0	11	1
2018-04-25	Group 10	C	38	none	2	1651	923	1	11	1
2018-04-25	Group 11	C	54	red	1	2076	106	1	11.83	1.09
2018-04-25	Group 11	C	67	none	2	608	412	0	11.83	1.09
2018-04-25	Group 12	C	60	red	1	63	68	0	13	0.75
2018-04-25	Group 12	C	76	none	2	66		0	13	0.75
2018-04-25	Group 13	C	52	white	1	401	832	1	14.08	0.84
2018-04-25	Group 13	C	64	redwhite	2	812	418	1	14.08	0.84
2018-04-26	Group 14	C	66	white	1	0		0	9.17	0.58
2018-04-26	Group 14	C	68	red	2	2		0	9.17	0.58
2018-04-26	Group 15	C	62	white	1	0		0	10.17	0.58
2018-04-26	Group 15	C	63	red	2	0		0	10.17	0.58
2018-04-26	Group 16	C	49	white	1	1		0	11.08	0.59
2018-04-26	Group 16	C	59	red	2	0		0	11.08	0.59
2018-04-26	Group 17	C	70	redwhite	1	0		0	13.17	0.66
2018-04-26	Group 17	C	77	none	2	1428	1093	0	13.17	0.66
2018-04-26	Group 18	C	50	white	1	0		0	14.33	0.59
2018-04-26	Group 18	C	78	none	2	0		0	14.33	0.59
2018-04-24	Group 1	T	22	red white	1	320	113	1	8.17	0.75
2018-04-24	Group 1	T	23	none	2	84		1	8.17	0.75
2018-04-24	Group 2	T	34	redwhite	1	0		0	9	1.67
2018-04-24	Group 3	T	10	none	2	8		0	10.5	1.25
2018-04-24	Group 4	T	17	redwhite	1	0		0	11.83	1.09
2018-04-24	Group 4	T	18	none	2	48		0	11.83	1.09
2018-04-24	Group 5	T	20	red	1	11		0	13.33	0.42
2018-04-24	Group 5	T	25	none	2	17		0	13.33	0.42
2018-04-24	Group 6	T	44	red	1	172		0	14.17	0.66
2018-04-24	Group 6	T	45	redwhite	2	0		0	14.17	0.66
2018-04-24	Group 7	T	40	red	1	310	109	1	14.83	0.92
2018-04-24	Group 7	T	42	none	2	0		0	14.83	0.92
2018-04-25	Group 8	T	27	red	1	61		0	9.17	0.58
2018-04-25	Group 8	T	48	none	2	260	239	1	9.17	0.58
2018-04-25	Group 9	T	3	white	1	0		0	10.17	0.75
2018-04-25	Group 9	T	5	redwhite	2	0		0	10.17	0.75
2018-04-25	Group 10	T	29	white	1	0		0	11	1
2018-04-25	Group 10	T	37	redwhite	2	0		0	11	1
2018-04-25	Group 11	T	51	white	1	2		0	11.83	1.09
2018-04-25	Group 11	T	61	redwhite	2	0		0	11.83	1.09
2018-04-25	Group 12	T	58	white	1	0		0	13	0.75
2018-04-25	Group 12	T	73	redwhite	2	0		0	13	0.75
2018-04-25	Group 13	T	56	red	1	97	251	0	14.08	0.84
2018-04-25	Group 13	T	69	none	2	0		0	14.08	0.84
2018-04-26	Group 14	T	75	redwhite	1	10		0	9.17	0.58
2018-04-26	Group 14	T	80	none	2	16	0	0	9.17	0.58
2018-04-26	Group 15	T	65	red white	1	0		0	10.17	0.58
2018-04-26	Group 15	T	71	none	2	0		0	10.17	0.58
2018-04-26	Group 16	T	72	redwhite	1	0	3	0	11.08	0.59
2018-04-26	Group 16	T	74	none	2	0		0	11.08	0.59
2018-04-26	Group 17	T	53	white	1	5		0	13.17	0.66
2018-04-26	Group 17	T	55	red	2	160		1	13.17	0.66
2018-04-26	Group 18	T	57	redwhite	2	5		0	14.33	0.59
2018-04-26	Group 18	T	79	red	1	0		0	14.33	0.59

## Sheet: SerotoninMetaData
Date	date of behavioral testing
Group	unique value for each run-cohort (4 individuals are run at at time with our ethovision set up)
Treatment	control(C) vs injected with serotonin (T)
ID	unique value for each individual
Color	color code for the individual (red, white, red and white, or none)
Fight	code for fight dyad (1 or 2), 2 fights per each group
Distance Activity	distance moved, in cm, during activity in home environment trial
Distance Exploration	distance moved, in cm, during exploration in novel environment trial
winner	winner, first to win 3 fights
Inject Time	time of injection as hh.mm
BehTimeSinceInject	time of behavioral observation start, as time since injection, in hh.mm

## Sheet: DopamineData
Date	Group	Treatment	ID	Color	Fight	Distance Activity	Distance Exploration	winner	Inject Time	BehTimeSinceInject
May 2	Group D2	T	d1	white	1	247	45	0	10.42	0.5
May 2	Group D2	T	d2	red	2	20		0	10.42	0.5
May 2	Group D2	C	d3	redwhite	1	0		0	10.42	0.5
May 2	Group D2	C	d4	none	2	2		0	10.42	0.5
May 2	Group 6D	C	d5	redwhite	2	0		0	14.92	0.58
May 2	Group 6D	T	d6	none	2	100	312	1	14.92	0.58
May 2	Group D1	C	d7	white	1	1126	651	1	9.33	0.59
May 2	Group D1	T	d8	red	1	100	176	0	9.33	0.59
May 2	Group D1	C	d9	red white	2	67	591	1	9.33	0.59
May 2	Group D1	T	d10	none	2	87	393	0	9.33	0.59
May 2	Group 6D	C	d12	white	1	94		0	14.92	0.58
May 2	Group 6D	T	d14	red	1	0		0	14.92	0.58
May 2	Group 4D	C	d15	white	1	1		0	13.25	0.5
May 2	Group 4D	T	d16	red	1	546	119	1	13.25	0.5
May 2	Group 4D	T	d17	redwhite	2	70	442	0	13.25	0.5
May 2	Group 4D	C	d18	none	2	0		0	13.25	0.5
May 2	Group 5D	T	d19	white	1	0		0	14	0.67
May 2	Group 5D	C	d20	red	1	2		0	14	0.67
May 2	Group 5D	T	d21	redwhite	2	0		0	14	0.67
May 2	Group 5D	C	d22	none	2	1		0	14	0.67
May 2	Group 7D	C	d23	white	1	336	443	0	15.83	0.75
May 2	Group 7D	T	d24	red	1	176	325	1	15.83	0.75
May 2	Group 7D	C	d25	redwhite	2	0		0	15.83	0.75
May 2	Group 7D	T	d26	none	2	593	451	1	15.83	0.75
May 2	Group 3D	T	d27	white	1	186		0	11.75	0.5
May 2	Group 3D	T	d28	red	2	1		1	11.75	0.5
May 2	Group 3D	C	d29	redwhite	1	0		0	11.75	0.5
May 2	Group 3D	C	d30	none	2	38	180	0	11.75	0.5
May 4	Group 8D	T	d40	white	1	2		0	8.42	0.5
May 4	Group 13D	T	D41	white	1	0		0	13.08	0.59
May 4	Group 8D	T	d42	red	2	0		0	8.42	0.5
May 4	Group 9D	C	d43	white	1	1		0	9.25	0.5
May 4	Group 8D	C	d44	redwhite	1	895	707	1	8.42	0.5
May 4	Group 9D	C	d45	red	2	16	107	1	9.25	0.5
May 4	Group 8D	C	d46	none	2	67	425	0	8.42	0.5
May 4	Group 9D	T	d47	redwhite	1	233	842	0	9.25	0.5
May 4	Group 13D	C	D48	red	1	84	208	0	13.08	0.59
May 4	Group 9D	T	d49	none	2	12	6	0	9.25	0.5
May 4	Group 10D	C	d51	white	1	2	137	1	10.17	0.5
May 4	Group 10D	T	d52	red	1	94	18	0	10.17	0.5
May 4	Group 10D	C	d54	redwhite	2	92		0	10.17	0.5
May 4	Group 10D	T	d56	none	2	488	673	1	10.17	0.5
May 4	Group 11D	T	d58	white	1	730	371	1	11	0.5
May 4	Group 11D	C	d60	red	1	317	468	0	11	0.5
May 4	Group 11D	T	d62	redwhite	2	1270	361	0	11	0.5
May 4	Group 11D	C	d64	none	2	101		0	11	0.5
May 4	Group 12D	C	d66	white	1	18	295	0	11.83	0.75
May 4	Group 13D	T	d67	none	2	40	68	0	13.08	0.59
May 4	Group 12D	C	d68	red	2	3		0	11.83	0.75
May 4	Group 13D	C	d69	redwhite	2	15		1	13.08	0.59
May 4	Group 12D	T	d70	redwhite	1	198	320	1	11.83	0.75
May 4	Group 12D	T	d71	none	2	0		0	11.83	0.75
May 4	Group 14D	T	d73	white	1	218	110	1	14.08	0.59
May 4	Group 14D	C	d75	red	1	79	438	0	14.08	0.59
May 4	Group 14D	T	d77	redwhite	2	8		0	14.08	0.59
May 4	Group 14D	C	d79	none	2	5		0	14.08	0.59
May 4	Group 15D	T	d81	white	1	3		0	14.92	0.66
May 4	Group 15D	T	d83	red	2	47	78	0	14.92	0.66
May 4	Group 15D	C	d85	redwhite	1	34		0	14.92	0.66
May5	Group 17D	T	d86	white	1	586	850	0	11.67	0.5
May 4	Group 15D	C	d87	none	2	62	404	0	14.92	0.66
May5	Group 17D	T	d88	red	2	438		0	11.67	0.5
May5	Group 16D	T	d89	white	1	215	168	1	10.75	0.5
May5	Group 17D	C	d90	redwhite	1	247	464	0	11.67	0.5
May5	Group 16D	C	d91	red	1	54	193	0	10.75	0.5
May5	Group 17D	C	d92	none	2	807	131	1	11.67	0.5
May5	Group 18D	C	d93	white	1	173	68	0	13	1.33
May5	Group 16D	C	d94	redwhite	2	430	284	1	10.75	0.5
May5	Group 18D	C	d95	red	2	771	147	0	13	1.33
May5	Group 16D	T	d96	none	2	198	383	0	10.75	0.5
May5	Group 18D	T	d97	redwhite	1	312	219	0	13	1.33
May5	Group 18D	T	d99	none	2	432	539	1	13	1.33

## Sheet: DopamineMetaData
Date	date of behavioral testing
Group	unique value for each run-cohort (4 individuals are run at at time with our ethovision set up)
Treatment	control(C) vs injected with dopamine (T)
ID	unique value for each individual
Color	color code for the individual (red, white, red and white, or none)
Fight	code for fight dyad (1 or 2), 2 fights per each group
Distance Activity	distance moved, in cm, during activity in home environment trial
Distance Exploration	distance moved, in cm, during exploration in novel environment trial
winner	winner, first to win 3 fights
Inject Time	time of injection as hh.mm
BehTimeSinceInject	time of behavioral observation start, as time since injection, in hh.mm

## Sheet: DopamineDoseData
Group	ID	TreatmentNumber	TreatmentDose	Color	Fight	DistanceActivity	DistanceExp	winner	InjectTimeCorr	BehavTimeSinceInjection
Group 1	DD4	control	0.0001	red white	1	289.583	825.391	0	8.05	0.9
Group 1	DD14	control	0.0001	none	2	332.334	335.303	1	8.2	0.75
Group 2	DD30	control	0.0001	none	1	266.496	722.532	0	9.3	0.56
Group 3	DD12	control	0.0001	white	1	308.143	421.795	0	10.07	0.65
Group 3	DD25	control	0.0001	none	2	742.608	895.175	0	10.17	0.55
Group 6	DD38	control	0.0001	red	1	188.894	238.362	0	12.65	0.83
Group 9	DD61	control	0.0001	red	1	764.906	758.276	1	8.12	0.76
Group 10	DD71	control	0.0001	red white	1	985.548	234.284	0	9	0.63
Group 11	DD55	control	0.0001	none	2	497.124	451.445	1	9.98	0.45
Group 16	DD50	control	0.0001	red white		376.003	517.626	1	14.42	0.66
Group 16	DD65	control	0.0001	none		584.239	431.736	0	14.47	0.61
Group 17	DD105	control	0.0001	none	2	226.605	474.061	0	8.75	0.61
Group 21	DD130	control	0.0001	none	2	373.842	266.481	0	12.03	1.16
Group 22	DD135	control	0.0001	red white	2	694.86	776.941	0	13.13	0.96
Group 23	DD118	control	0.0001	white	2	637.084	268.473	1	14.08	0.9
Group 24	DD123	control	0.0001	red white	2	249.977	531.92	0	14.98	0.86
Group 2	DD26	2	0.0097975	red white	2	904.869	425.32	1	9.23	0.63
Group 4	DD23	2	0.0097975	white	2	558.146	468.477	0	11.08	0.51
Group 5	DD17	2	0.0097975	none	2	593.849	817.578	1	NA	NA
Group 8	DD41	2	0.0097975	red	2	1129.39	251.166	0	14.67	0.63
Group 8	DD44	2	0.0097975	none	1	934.277	253.774	1	14.73	0.56
Group 9	DD74	2	0.0097975	white	2	124.645		0	8.12	0.76
Group 9	DD57	2	0.0097975	red white	1	476.586	261.703	0	8.12	0.76
Group 11	DD64	2	0.0097975	red	1	344.088	308.48	1	9.88	0.55
Group 12	DD49	2	0.0097975	none	1	730.321	166.23	0	10.75	0.73
Group 14	DD69	2	0.0097975	none		39.0394	387.486	0	12.62	0.76
Group 16	DD52	2	0.0097975	white		762.235	191.121	0	14.4	0.68
Group 17	DD104	2	0.0097975	red	2	200.355	366.046	0	8.67	0.7
Group 19	DD101	2	0.0097975	white	2	1022.81	190.787	0	10.35	0.96
Group 20	DD142	2	0.0097975	red	2	390.925	367.654	0	11.1	1.1
Group 20	DD128	2	0.0097975	red white	1	281.182	713.009	0	11.13	1.06
Group 22	DD117	2	0.0097975	none	1	393.899	913.3	1	13.18	0.91
Group 2	DD16	3	0.29684	red	2	475.38	308.827	0	9.2	0.66
Group 3	DD29	3	0.29684	red white	1	576.04	900.022	1	10.12	0.6
Group 5	DD15	3	0.29684	red	2	857.017	779.252	0	NA	NA
Group 5	DD1	3	0.29684	red white	1	226.411	25.1225	1	NA	NA
Group 6	DD37	3	0.29684	white	1	478.619	858.654	1	12.63	0.85
Group 6	DD33	3	0.29684	red white	2	624.689	392.665	0	12.68	0.8
Group 10	DD45	3	0.29684	white	2	448.215	11.1424	0	8.92	0.71
Group 11	DD75	3	0.29684	white	2	731.955	383.973	0	9.83	0.6
Group 12	DD60	3	0.29684	red white	2	892.919	885.756	1	10.7	0.78
Group 13	DD78	3	0.29684	none		81.5951	254.644	1	11.63	0.75
Group 14	DD67	3	0.29684	red white		756.16	1098.98	1	12.55	0.83
Group 17	DD77	3	0.29684	white	1	151.036	333.098	0	8.63	0.73
Group 18	DD140	3	0.29684	red white	1	406.69	6.11727	0	9.48	0.85
Group 20	DD127	3	0.29684	white	1	728.968	591.198	1	11.08	1.11
Group 21	DD113	3	0.29684	red	1	371.041	779.458	0	11.97	1.23
Group 23	DD119	3	0.29684	red	2	907.224	973.81	0	14.1	0.88
Group 1	DD2	4	9.7957	white	1	661.032	801.253	1	8.17	0.78
Group 1	DD21	4	9.7957	red	2	471.236	1152.49	0	8.18	0.76
Group 2	DD11	4	9.7957	white	1	1350.96	496.275	1	9.17	0.7
Group 7	DD35	4	9.7957	red	1	111.01	396.316	1	13.92	0.46
Group 7	DD40	4	9.7957	red white	2	530.219	194.907	1	13.97	0.41
Group 9	DD53	4	9.7957	none	2	309.377	437.897	1	8.12	0.76
Group 11	DD66	4	9.7957	red white	1	NA	NA	NA	10.03	0.4
Group 12	DD56	4	9.7957	white	2	497.813	682.622	0	10.62	0.86
Group 15	DD68	4	9.7957	white		729.819	52.8776	0	13.47	0.81
Group 15	DD47	4	9.7957	red		917.621	302.781	1	13.53	0.75
Group 17	DD100	4	9.7957	red white	1	263.58	NA	1	8.72	0.65
Group 18	DD126	4	9.7957	red	2	73.7442	99.8365	1	9.4	0.93
Group 18	DD141	4	9.7957	none	1	235.358	174.14	1	9.52	0.81
Group 19	DD103	4	9.7957	red	2	704.662	339.892	1	10.38	0.93
Group 23	DD120	4	9.7957	red white	1	500.308	636.337	0	14.15	0.83
Group 24	DD122	4	9.7957	white	1	934.651	663.396	0	14.93	0.91
Group 4	DD28	5	44.0806	red white	2	314.578	459.378	1	11.18	0.41
Group 4	DD8	5	44.0806	none	1	607.112	366.99	0	11.23	0.36
Group 5	DD5	5	44.0806	white	1	510.379	468.002	0	NA	NA
Group 6	DD34	5	44.0806	none	2	1037.45	455.309	1	12.72	0.76
Group 7	DD39	5	44.0806	white	2	44.4341	483.755	0	13.88	0.5
Group 12	DD48	5	44.0806	red	1	889.172	806.208	1	10.65	0.83
Group 13	DD62	5	44.0806	red		363.804	655.134	0	11.5	0.88
Group 13	DD58	5	44.0806	red white		280.307	559.532	0	11.57	0.81
Group 14	DD76	5	44.0806	white		710.326	889.827	1	12.45	0.93
Group 15	DD72	5	44.0806	red white		330.589	748.37	1	13.58	0.7
Group 15	DD51	5	44.0806	none		463.307	700.221	0	13.63	0.65
Group 19	DD106	5	44.0806	red white	1	428.027	223.547	1	10.42	0.9
Group 20	DD143	5	44.0806	none	2	45.2687	60.6161	1	11.17	1.03
Group 21	DD112	5	44.0806	white	1	564.166	652.792	1	11.93	1.26
Group 21	DD136	5	44.0806	red white	2	739.449	462.742	1	12	1.2
Group 23	DD121	5	44.0806	none	1	629.909	801.863	1	14.18	0.8
Group 3	DD13	6	97.957	red	2	144.196	470.224	1	10.08	0.63
Group 4	DD6	6	97.957	red	1	365.814	166.833	1	11.13	0.46
Group 7	DD36	6	97.957	none	1	338.816	728.164	0	14	0.38
Group 8	DD43	6	97.957	white	1	573.833	30.6833	1	14.67	0.63
Group 8	DD42	6	97.957	red white	2	739.115	1071.1	0	14.72	0.58
Group 10	DD73	6	97.957	red	1	469.144	221.568	1	8.95	0.68
Group 10	DD46	6	97.957	none	2	149.748	380.575	1	9.07	0.56
Group 13	DD59	6	97.957	white		821.567	888.122	1	11.47	0.91
Group 14	DD54	6	97.957	red		1365.46	660.96	0	12.5	0.88
Group 16	DD63	6	97.957	red		NA	NA	NA	NA	NA
Group 18	DD79	6	97.957	white	2	373.895	612.554	0	9.37	0.96
Group 19	DD108	6	97.957	none	1	830.179	748.402	0	10.47	0.85
Group 22	DD116	6	97.957	white	1	307.637	459.557	0	13.07	1.03
Group 22	DD132	6	97.957	red	2	367.996	985.571	1	13.1	1
Group 24	DD124	6	97.957	red	1	537.276	290.324	1	14.95	0.9
Group 24	DD125	6	97.957	none	2	398.59	769.932	1	15.02	0.83

## Sheet: DopamineDoseMetaData
Group	unique value for each run-cohort (4 individuals are run at at time with our ethovision set up)
ID	unique value for each individual
TreatmentNumber	Treatment, as a number
TreatmentDose	Treatment, as a concentration **NB- for control the appropriate value (0) was not used bc caused error plotting on log scale in r, but concentration was 0 in study
Color	color code for the individual (red, white, red and white, or none)
Fight	code for fight dyad (1 or 2), 2 fights per each group
DistanceActivity	distance moved, in cm, during activity in home environment trial
DistanceExp	distance moved, in cm, during exploration in novel environment trial
winner	winner, first to win 3 fights
InjectTimeCorr	time of injection as hh.mm
BehavTimeSinceInjection	time of behavioral observation start, as time since injection, in hh.mm
